# Supplementary material for: Impact of Cerium Oxide on the State and Hydrogenation Activity of Ruthenium Species Incorporated on Mesocellular Foam Silica
Source: Materials (Basel). 2022 Jul 13;15(14):4877. doi: 10.3390/ma15144877 (PMC9325213; doi:10.3390/ma15144877)
Supplement: Supplementary file 1 [file materials-15-04877-s001.zip]

Archive with 1 entries (1 files):
- materials-1792918-supplementary.pdf
